# Supplementary material for: Rural-urban differences in health outcomes, healthcare use, and expenditures among older adults under universal health insurance in China
Source: PLoS One. 2020 Oct 12;15(10):e0240194. doi: 10.1371/journal.pone.0240194 (PMC7549821; doi:10.1371/journal.pone.0240194)
Supplement: S1 Data — (ZIP) [file pone.0240194.s002.zip]

Archive with 1 entries (1 files):
- clhls_minimal anonymized data set.dta
